# Supplementary material for: Calculation of the Gibbs–Donnan factors for multi-ion solutions with non-permeating charge on both sides of a permselective membrane
Source: Sci Rep. 2021 Nov 12;11:22150. doi: 10.1038/s41598-021-00899-y (PMC8589849; doi:10.1038/s41598-021-00899-y)
Supplement: Supplementary file 1 — Supplementary Information 1. [file 41598_2021_899_MOESM1_ESM.zip]

Archive with 1 entries (1 files):
- Gibbs-Donnan Equilibrium Calculator v1.3.xlsm
