# Supplementary material for: Calculation of the Gibbs–Donnan factors for multi-ion solutions with non-permeating charge on both sides of a permselective membrane
Source: Sci Rep. 2021 Nov 12;11:22150. doi: 10.1038/s41598-021-00899-y (PMC8589849; doi:10.1038/s41598-021-00899-y)
Supplement: Supplementary file 1 — Supplementary Information 1. [file 41598_2021_899_MOESM1_ESM.zip › Gibbs-Donnan Equilibrium Calculator v1.3.xlsm]

## Sheet: About
	Gibbs-Donnan Equilibrium Calculator
	Version:	1.3
	Date:	2021-09-25
	Created by:	Leszek Pstras
		Nalecz Institute of Biocybernetics and Biomedical Engineering
		Polish Academy of Sciences
		Trojdena 4, 02-109 Warsaw, Poland
	Theoretical background:	Jacek Waniewski, Mauro Pietribiasi, Leszek Pstras
		Nalecz Institute of Biocybernetics and Biomedical Engineering
		Polish Academy of Sciences
	Cite as:	Jacek Waniewski, Mauro Pietribiasi, Leszek Pstras
		"Gibbs-donnan factors for multi-ion solutions with non-permeating charge on both sides of a permselective membrane"
		Journal of Membrane Science, 2021 (?)
	Description:	The tool enables the calculation of the Gibbs-Donnan factors and the equilibrium solute concentrations for multi-ion ideal solutions in two compartments separated by a permselective membrane, with non-permeating charge present possibly on both sides of the membrane. Based on the equilibrium concentrations of permeating ions provided for compartment 1, the equilibrium concentrations will be calcul…
		The calculator is based on the theory presented in the companion paper (in particular section 2.1, equation 15).
		For a proper operation of the calculator, Excel macros need to be enabled!
		The user needs to set:
		- the number of permeating ions in the mixture (cations or anions to be selected using the tick boxes)
		- charge numbers and concentrations of all considered permeating ions in compartment 1
		- charge equivalent of non-permeating charge in compartment 2 (the value in compartment 1 is calculated from electroneutrality)
		Note that ions with the same charge number may be treated either separately (with separate concentrations) or jointly (with total concentration).
		The user may also change the values of solvent fractions in both compartments (by default set to 1), i.e. the fractions of the considered fluids occupied by the solvent (e.g. water), thus excluding the volume of possible macromolecules in the solution. Note that the Gibbs-Donnan theory is applied to solute concentrations in the solvent, which will be different from solute concentrations in the wh…
		The calculator includes a predefined (editable) example describing the equilibrium of main ions seen in human plasma and interstitial fluid.

## Sheet: Calculator
	Gibbs-Donnan equilibrium calculator for multi-ion solutions
					Equilibrium concentrations
		Permeating ions	Charge number		Fluid 1	Solvent of fluid 1	Solvent of fluid 2	Fluid 2		Gibbs-Donnan factor			z	gammai	x^(zi/zref)
	Cations	Na	1		140	140	131.762	131.762		0.941161		TRUE	1	1	0.941161
		...										FALSE	0	0	1
		...										FALSE	0	0	1
		...										FALSE	0	0	1
		...										FALSE	0	0	1
		...										FALSE	0	0	1
	Anions	Cl	-1		124	124	131.752	131.752		1.06252		TRUE	-1	-0.885714	1.06252
		...										FALSE	0	0	1
		...										FALSE	0	0	1
		...										FALSE	0	0	1
		...										FALSE	0	0	1
		...										FALSE	0	0	1
			Equivalent of non-permeating charge [mEq/L]		-16			0
			Solvent fraction		1			1						DF	0.941161
														x	0.941161
			Total charge		0			0.0102398						zmax	1
		input data
														Goal	7.31416e-05
		missing data												Inputs	1
														ver	2
														zref	1
														cref	140
														s	2
														zs	-1
														cs	124
														gammas	-0.885714
														gamma_np2	0
														units	1
															mmol/L
															mol/L
